# Supplementary material for: Rice JASMONIC ACID OXIDASES control resting jasmonate metabolism to promote growth and repress basal immune responses
Source: Plant Physiol. 2025 Apr 24;198(1):kiaf161. doi: 10.1093/plphys/kiaf161 (PMC12076411; doi:10.1093/plphys/kiaf161)
Supplement: kiaf161_Supplementary_Data [file kiaf161_supplementary_data.zip]

Archive with 2 entries (2 files):
- Supp Table S1+S2.xlsx
- Suppl Figures.pdf
